# Supplementary material for: Enzymatic Degradation of PLA: Preferential Degradation of the Amorphous Fraction
Source: Polymers (Basel). 2025 Nov 17;17(22):3042. doi: 10.3390/polym17223042 (PMC12655971; doi:10.3390/polym17223042)
Supplement: Supplementary file 1 [file polymers-17-03042-s001.zip]

Archive with 1 entries (1 files):
- polymers-3866071-supplementary.pdf
